# Supplementary material for: Underwater Attachment of the Water-Lily Leaf Beetle Galerucella nymphaeae (Coleoptera, Chrysomelidae)
Source: Biomimetics (Basel). 2022 Feb 14;7(1):26. doi: 10.3390/biomimetics7010026 (PMC8883964; doi:10.3390/biomimetics7010026)
Supplement: Supplementary file 1 [file biomimetics-07-00026-s001.zip]

Archive with 1 entries (1 files):
- biomimetics-1568833-supplementary.pdf
